# Supplementary material for: Pelagic responses to oceanic anoxia during the Carnian Pluvial Episode (Late Triassic) in Panthalassa Ocean
Source: Sci Rep. 2023 Sep 28;13:16316. doi: 10.1038/s41598-023-43525-9 (PMC10539534; doi:10.1038/s41598-023-43525-9)
Supplement: Supplementary file 2 — Supplementary Table S1. [file 41598_2023_43525_MOESM2_ESM.xlsx]

## Sheet: Table S1
Supplementary Table S1. Re-Os concentrations and isotope compositions of bedded chert and Mn ore samples from the study sections.
Sample No.	Locality	Age (Ma)	Height (m)	Weight (g)	Re (ppt)	2SE	Blank fraction#	Os (ppt)	2SE	Blank fraction#	187Re/188 Os	2SE	187Os/188 Os	2SE	(187Os/188 Os)i	2SE
TKQW16	Takahira	230	5.89	2.52866	7.59921	0.0540849	0.0544391	2.99041	0.00705215	0.0277201	13.1139	0.0983241	0.673727	0.00285797	0.623381	0.00288279
TKQW23	Takahira	230	5.62	2.5037	4.1471	0.0522113	0.0954306	4.26675	0.0115707	0.0195904	5.07362	0.065341	0.768344	0.00219294	0.748866	0.00220725
TKQW31	Takahira	230	4.66	2.01055	0.285812	0.0462898	0.604863	36.8892	0.0574114	0.00230586	0.0388937	0.00629946	0.45001	0.00163449	0.449861	0.00163466
TKQW44-2	Takahira	230	4.3	2.00564	0.653832	0.0401057	0.400893	121.943	0.10403	0.000698674	0.0267227	0.00163931	0.392706	0.000327596	0.392603	0.000327657
TKQW45-1	Takahira	230	4.17	2.55911	0.399485	0.0319586	0.522716	7.91471	0.0309757	0.0106573	0.252119	0.0201935	0.410442	0.00146476	0.409474	0.00146681
TKQNW1-1	Takahira	230	3.39	2.50165	0.896105	0.0389347	0.328064	35.1639	0.063602	0.00241872	0.132714	0.00577124	0.748921	0.00120728	0.748412	0.00120748
TKQNW7	Takahira	230	1.81	2.50163	4.35621	0.134582	0.0912677	5.54705	0.0145381	0.0209786	3.97865	0.123359	0.523751	0.00245385	0.508476	0.00249913
TKQNW21	Takahira	230	0.58	2.53804	1.9807	0.117742	0.180924	4.16152	0.0131003	0.0277692	2.38138	0.141759	0.423679	0.00301787	0.414537	0.00306655
TIc-16	Tamaiwa	230	2.97	2.56622	10.005	0.140307	0.0418973	2.08166	0.00821938	0.0540156	25.5145	0.371721	0.909349	0.00616319	0.811395	0.00632626
Tib-7	Tamaiwa	230	2.38	2.51096	3.99427	0.129395	0.0987214	2.32257	0.0109918	0.0486856	8.90903	0.291673	0.705307	0.00466147	0.671104	0.00479408
TIb-MnU	Tamaiwa	230	2.205	2.00873	0.693462	0.0417481	0.386846	36.5606	0.0551551	0.00232653	0.0943426	0.00568144	0.37681	0.00305649	0.376448	0.00305656
TIb-2	Tamaiwa	230	2.15	2.51313	5.61192	0.0478151	0.0723229	16.4323	0.0603544	0.00516165	1.70741	0.0158417	0.41746	0.00119102	0.410905	0.00119258
TIa-38	Tamaiwa	230	1.48	2.50428	2.36349	0.0488841	0.156199	3.93549	0.0152123	0.0293173	2.98416	0.0627902	0.368979	0.00281869	0.357523	0.00282898
TIa-35	Tamaiwa	230	1.2	2.50335	3.87329	0.0454514	0.101492	2.23534	0.00881073	0.0504896	8.64557	0.107022	0.401605	0.00267358	0.368413	0.00270497
TIa-22	Tamaiwa	230	0.7	2.51272	5.04782	0.0674574	0.0797605	1.98606	0.00933397	0.0564689	12.5454	0.177718	0.316471	0.00290472	0.268307	0.00298377
TIa-11	Tamaiwa	230	0.47	2.50027	3.0529	0.0635796	0.125347	0.602159	0.00598136	0.164853	25.3633	0.585222	0.422617	0.00716752	0.325244	0.00751141
U26	Kanzaki	230	3.29	2.54035	6.07887	0.131907	0.0671404	3.6659	0.0118641	0.0314056	8.24522	0.180894	0.374295	0.00197578	0.34264	0.00209428
U14	Kanzaki	230	2.91	2.5009	5.68708	0.129724	0.0714353	1.83886	0.0084223	0.0607148	16.1969	0.37683	0.795537	0.00475382	0.733354	0.00496908
KZ-Mn2	Kanzaki	230	2.22	2.02341	2.79327	0.0479946	0.13542	16.5306	0.0531294	0.00513111	0.839193	0.0146693	0.364773	0.00247257	0.361552	0.00247321
KZ-Mn3	Kanzaki	230	2.14	2.01539	1.6979	0.0428932	0.204884	47.4546	0.062392	0.00179339	0.177351	0.00448639	0.349561	0.000716972	0.34888	0.000717178
KZ-M	Kanzaki	230	2.08	2.55457	13.8483	0.0470343	0.0306257	44.0395	0.259677	0.0019322	1.56329	0.0106377	0.372942	0.00102331	0.36694	0.00102412
KZ-L31	Kanzaki	230	0.84	2.50109	24.8875	0.0532036	0.0172759	5.07386	0.0116293	0.0165256	24.9109	0.078076	0.543409	0.00141658	0.447772	0.00144795
KZ-L14	Kanzaki	230	0.38	2.5245	17.4352	0.177163	0.0244793	3.24703	0.0137211	0.0353139	27.3017	0.300453	0.552775	0.00352532	0.447959	0.00370924
KZ-L2	Kanzaki	230	0.08	2.50535	13.1737	0.152982	0.0321434	2.09383	0.00898915	0.0537186	32.0368	0.396643	0.564549	0.00371629	0.441555	0.00401617
OTc9	Otaniyama	230	3.62	2.51077	2.90553	0.119149	0.130873	1.71709	0.0079579	0.0647419	8.59953	0.354892	0.548918	0.00408341	0.515903	0.00430472
OTc3	Otaniyama	230	3.32	2.51875	4.07304	0.12044	0.0969974	1.2944	0.00723384	0.0841051	16.0063	0.481685	0.556348	0.00645449	0.494897	0.00671418
OT5U-1	Otaniyama	230	3.13	2.02148	1.83427	0.0578583	0.192585	44.7754	0.10385	0.0019005	0.201447	0.00637137	0.286907	0.00122263	0.286134	0.00122288
OT5L-3	Otaniyama	230	3.1	2.0085	1.94254	0.051563	0.183825	8.97199	0.0513373	0.00941321	1.06131	0.0288186	0.262165	0.00454931	0.25809	0.00455066
OT3	Otaniyama	230	2.96	2.38874	0.484704	0.0398336	0.474414	23.1849	0.0507866	0.00366382	0.103067	0.00847319	0.30698	0.00462483	0.306585	0.00462494
OT2	Otaniyama	230	2.66	2.56806	1.01034	0.0397201	0.302181	41.1499	0.0775041	0.0020676	0.121073	0.00476528	0.308801	0.000610427	0.308336	0.000610701
OT0	Otaniyama	230	2.37	2.50034	0.15104	0.0382293	0.74337	6.45691	0.0204314	0.013032	0.11372	0.0287855	0.197929	0.000692407	0.197493	0.000701171
OT-2	Otaniyama	230	0.8	2.52909	1.46819	0.118406	0.229581	2.72889	0.0116007	0.0417391	2.64191	0.21336	0.275881	0.00242739	0.265738	0.00256187
* Errors were calculated based on the method of Nozaki et al. (2012), Kimura et al. (2014) and Ohta et al. (2022).
＃ Blank fraction were calculated respectively as follows: blank Re / (blank Re + sample Re) and blank Os / (blank Os + sample Os).
♭ The initial Os isotope ratio is calculated using a depositional age of 230.00 Ma.
