# Supplementary material for: Pelagic responses to oceanic anoxia during the Carnian Pluvial Episode (Late Triassic) in Panthalassa Ocean
Source: Sci Rep. 2023 Sep 28;13:16316. doi: 10.1038/s41598-023-43525-9 (PMC10539534; doi:10.1038/s41598-023-43525-9)
Supplement: Supplementary file 3 — Supplementary Table S2. [file 41598_2023_43525_MOESM3_ESM.xlsx]

## Sheet: Table S2-1
Supplementary Table S2-1 (1)．Major and trace element compositions of bedded chert and Mn ore samples from Takahira section, as measured by X-ray fluorescence (XRF)
			XRF	XRF	XRF	XRF	XRF	XRF	XRF	XRF	XRF	XRF		XRF	XRF	XRF	XRF
Samples	Lithology	Height (m)	SiO2 (w%)	TiO2 (w%)	Al2O3 (w%)	Fe2O3a (w%)	MnO (w%)	MgO (w%)	CaO (w%)	Na2O (w%)	K2O (w%)	P2O5 (w%)	Total (w%)	V (ppm)	Ni (ppm)	Cu (ppm)	Zn (ppm)	VEFb	NiEFb	CuEFb	ZnEFb
TKQW3	parple bedded chert	6.32	88.992	0.143	1.742	1.123	0.737	0.172	0.073	0.108	0.527	b.d.l.	93.617	12.7119	19.7	32.2	26.6	1.15854	3.70545	10.1665	3.50978
TKQW7	red bedded chert	6.19	86.516	0.126	2.319	1.195	0.165	0.326	0.07	0.093	0.783	b.d.l.	91.593	13.1773	17.8	14.9	24.2	0.902138	2.51502	3.53385	2.39861
TKQW13	red bedded chert	5.99	88.556	0.122	2.631	1.019	0.142	0.343	0.063	0.124	0.796	b.d.l.	93.796	13.3808	13.4	20.1	22.3	0.807439	1.66881	4.20182	1.94818
TKQW15	red bedded chert	5.91	89.526	0.118	2.156	0.955	0.445	0.292	0.079	0.14	0.677	0.021	94.409	18.8971	16.7	38.4	25	1.39154	2.53799	9.79592	2.66525
TKQW16	red bedded chert	5.89	89.538	0.123	2.777	1.274	0.131	0.443	0.069	0.356	0.693	0.008	95.412	12.1738	27.3	11.1	33.3	0.695985	3.22114	2.19842	2.75622
TKQW18	red bedded chert	5.82	88.133	0.118	1.992	1.232	0.393	0.298	0.084	0.171	0.653	b.d.l.	93.074	10.6723	13.1	17.4	26.2	0.850587	2.15479	4.80422	3.02314
TKQW23	red bedded chert	5.62	84.735	0.195	1.989	2.553	1.154	0.205	0.067	0.305	0.547	0.111	91.861	24.9518	21.1	49.5	39.4	1.99166	3.47593	13.6878	4.5531
TKQw24-25	red bedded chert	5.56	86.174	0.238	2.003	1.383	1.769	0.308	0.07	0.262	0.646	0.007	92.86	15.2828	29.2	77.5	52.5	1.21135	4.77666	21.2806	6.02455
TKQw26	red bedded chert	5.54	90.068	0.099	1.669	0.896	0.767	0.22	0.054	0.23	0.436	b.d.l.	94.439	9.41982	31.2	69.6	31.3	0.896056	6.12521	22.9359	4.31056
TKQW31	manganese ore	5.39	72.798	0.982	1.784	1.065	8.684	0.337	0.052	0.277	0.328	0.04	86.347	49.6683	50.2	205.1	138.2	4.42012	9.22002	63.2315	17.8057
TKQW39	manganese ore	4.54	88.663	0.165	3.161	0.837	1.081	0.344	0.04	0.022	0.833	0.02	95.166	20.7677	36.7	124.6	44.2	1.04307	3.80421	21.6798	3.21398
TKQW41	manganese ore	4.47	89.017	0.103	2.117	0.832	1.221	0.248	0.056	0.038	0.569	b.d.l.	94.201	11.1558	22	101.6	34.8	0.836618	3.40506	26.3958	3.77837
TKQW44-1	manganese ore	4.25	81.27	0.274	1.241	1.502	8.753	0.077	0.07	0.007	0.413	0.066	93.673	95.837	121.5	595.5	193.7	12.2606	32.0795	263.92	35.876
TKQW45-1	akashiro silica stone	4.17	92.088	0.159	0.284	1.968	0.742	0.034	0.036	0.012	0.05	b.d.l.	95.373	34.1792	9.5	50.7	14	19.107	10.9604	98.1866	11.3307
TKQW45-2	akashiro silica stone	3.89	97.379	0.016	0.134	0.581	0.196	0.014	0.013	0.002	0.012	b.d.l.	98.347	31.5885	7.9	29.6	5.5	37.426	19.3172	121.493	9.43417
TKQW45-3	akashiro silica stone	3.54	98.035	0.012	0.179	0.476	0.12	0.015	0.013	0.005	0.012	b.d.l.	98.867	18.1156	5.1	26	4	16.0675	9.33555	79.8883	5.13633
TKQNW1-1	akashiro silica stone	3.39	85.191	0.025	0.321	3.83	0.237	0.028	0.031	0.01	0.061	b.d.l.	89.734	23.7584	26.4	57.4	30.5	11.7507	26.9477	98.3489	21.8394
TKQNW1-5	akashiro silica stone	2.81	95.544	0.023	0.244	1.206	0.006	0.015	0.012	0.002	0.01	b.d.l.	97.062	13.6236	2.3	14	5.6	8.86445	3.08859	31.5574	5.27526
TKQNW2-1	akashiro silica stone	2.76	97.528	0.018	0.594	0.461	0.011	0.03	0.016	0.013	0.018	b.d.l.	98.689	3.03265	3.6	12.3	3.4	0.81056	1.98582	11.3889	1.31564
TKQNW2-3	akashiro silica stone	2.49	91.957	0.023	0.258	0.906	0.025	0.028	0.016	0.009	0.012	b.d.l.	93.234	16.64	13.5	9.8	15.4	10.2396	17.145	20.8915	13.7198
TKQNW4-1	massive chert	2.1	94.849	0.043	1.08	0.476	0.016	0.139	0.019	0.027	0.246	b.d.l.	96.895	3.36891	3.2	24.3	8	0.495239	0.970843	12.375	1.7026
TKQNW4-2	massive chert	2.06	92.572	0.069	1.675	0.746	0.021	0.221	0.027	0.051	0.433	b.d.l.	95.815	6.48385	8	10	15.7	0.614564	1.56494	3.28358	2.15442
TKQNW5	gray bedded chert	2	93.301	0.047	1.153	0.578	0.023	0.149	0.024	0.058	0.304	b.d.l.	95.637	3.10559	8.4	14.5	15.5	0.427625	2.38711	6.91674	3.08993
TKQNW6	gray bedded chert	1.91	97.833	0.024	0.734	0.3	0.013	0.092	0.019	0.016	0.157	b.d.l.	99.188	2.45165	4.6	11.8	8.3	0.530288	2.05345	8.84196	2.59913
TKQNW7	gray bedded chert	1.81	97.634	0.04	1.211	0.462	0.016	0.136	0.024	0.032	0.246	b.d.l.	99.801	6.88387	4.8	23.4	8.5	0.90248	1.29873	10.6276	1.61332
TKQNW8	gray bedded chert	1.74	90.934	0.131	3.51	0.904	0.016	0.404	0.025	0.053	0.899	b.d.l.	96.876	14.4679	8.6	10.9	13.4	0.654405	0.802813	1.70798	0.877493
TKQNW9	gray bedded chert	1.71	93.96	0.08	2.543	0.577	0.014	0.253	0.034	0.032	0.537	b.d.l.	98.03	11.032	5.5	9.7	9.1	0.688742	0.708662	2.09792	0.82251
TKQNW10-1	gray bedded chert	1.68	95.11	0.054	1.954	0.616	0.011	0.197	0.018	0.015	0.349	b.d.l.	98.324	9.13213	3.1	37.5	17.1	0.741987	0.519828	10.5553	2.01149
TKQNW10-2	gray bedded chert	1.59	92.66	0.084	1.907	0.531	0.012	0.232	0.03	0.048	0.423	b.d.l.	95.927	39.31	9.4	7.5	10.5	3.27266	1.6151	2.16308	1.26557
TKQNW10-3	gray bedded chert	1.49	92.355	0.116	2.967	0.835	0.019	0.269	0.028	0.042	0.529	b.d.l.	97.16	68.9266	15.2	15.3	13.4	3.68823	1.67861	2.8362	1.03809
TKQNW11	gray bedded chert	1.1	94.904	0.099	2.913	0.296	0.008	0.221	0.025	0.017	0.622	b.d.l.	99.105	110.254	13.2	17	3.1	6.00901	1.48476	3.20975	0.244606
TKQNW14	gray bedded chert	0.99	90.121	0.085	2.247	0.973	0.022	0.236	0.03	0.057	0.506	b.d.l.	94.277	18.7146	11.7	16	15.8	1.32229	1.7061	3.91633	1.61622
TKQNW15	gray bedded chert	0.95	95.289	0.058	1.509	0.364	0.008	0.144	0.032	0.044	0.371	b.d.l.	97.819	10.8821	7.9	7	7.6	1.14491	1.71538	2.55136	1.15763
TKQNW16	gray bedded chert	0.92	91.802	0.102	0.716	0.289	0.007	0.083	0.061	0.021	0.162	b.d.l.	93.243	8.96698	3.7	11	5.7	1.9883	1.69321	8.44972	1.82982
TKQNW18	gray bedded chert	0.81	89.17	0.066	1.661	0.46	0.008	0.177	0.054	0.037	0.386	b.d.l.	92.019	13.8308	13.7	16.9	15.8	1.32198	2.70255	5.59603	2.18642
TKQNW21	gray bedded chert	0.64	89.479	0.068	1.577	0.409	0.009	0.178	0.102	0.051	0.406	0.003	92.282	7.36536	9.1	17.8	14	0.7415	1.89074	6.20799	2.04053
TKQNW22	gray bedded chert	0.58	93.872	0.05	1.214	0.306	0.007	0.132	0.034	0.048	0.339	b.d.l.	96.002	7.67944	3.9	16.1	8.8	1.00429	1.05261	7.29407	1.66613
TKQNW26	gray bedded chert	0.3	88.988	0.031	0.796	0.117	0.004	0.062	0.035	0.009	0.184	b.d.l.	90.226	3.21721	5	8.3	5.9	0.641676	2.05816	5.73492	1.70367
TKQNW27	gray bedded chert	0.2	91.971	0.042	0.991	0.189	0.005	0.101	0.083	0.035	0.258	b.d.l.	93.675	7.00041	6.1	11.3	8.4	1.1215	2.01688	6.27144	1.94828
b.d.l. = below detection limit
a Total iron as Fe2O3
b Normalized by Al concentration and compared with that of the Upper Continental Crust composition (Rudnick and Gao, 2014) as an enrichment factor.
Enrichment factor is defined as follows:
XEF = (Xsample/Alsample)/(AlUCC/AlUCC)
Supplementary Table S2-1 (2)．Trace element compositions of bedded chert and Mn ore samples from Takahira section, as measured by inductively coupled plasma–quadrupole mass spectrometer (ICP–QMS).
0			ICP-QMS	ICP-QMS	ICP-QMS	ICP-QMS	ICP-QMS	ICP-QMS	ICP-QMS	ICP-QMS	ICP-QMS	ICP-QMS	ICP-QMS	ICP-QMS	ICP-QMS	ICP-QMS	ICP-QMS	ICP-QMS	ICP-QMS	ICP-QMS	ICP-QMS	ICP-QMS	ICP-QMS	ICP-QMS	ICP-QMS	ICP-QMS	ICP-QMS	ICP-QMS	ICP-QMS	ICP-QMS	ICP-QMS	ICP-QMS	ICP-QMS	ICP-QMS	ICP-QMS	ICP-QMS	ICP-QMS
Sample	Lithology	Height (m)	Sc (ppm)	V (ppm)	Co (ppm)	Ni (ppm)	Cu (ppm)	Zn (ppm)	Rb (ppm)	Sr (ppm)	Y (ppm)	Zr (ppm)	Nb (ppm)	Mo (ppm)	Ba (ppm)	La (ppm)	Ce (ppm)	Pr (ppm)	Nd (ppm)	Sm (ppm)	Eu (ppm)	Gd (ppm)	Tb (ppm)	Dy (ppm)	Ho (ppm)	Er (ppm)	Tm (ppm)	Yb (ppm)	Lu (ppm)	Hf (ppm)	Ta (ppm)	W (ppm)	Tl (ppm)	Pb (ppm)	Bi (ppm)	Th (ppm)	U (ppm)	MoEFa	UEFa
TKQW3	parple bedded chert	6.32	3.49259	12.7119	11.31	13.965	29.6911	28.6789	22.5332	41.5672	5.11166	9.14448	1.52053	0.270742	1123.64	4.35977	10.0699	1.06404	4.28376	0.927229	0.332833	0.956257	0.144374	0.887407	0.174549	0.504418	0.0712919	0.463927	0.0697496	0.254245	0.0670949	0.970525	0.718888	2.79297	0.133009	1.18594	0.592947	1.94144	2.17589
TKQW7	red bedded chert	6.19	4.62915	13.1773	6.03593	12.7599	8.26312	15.9373	32.5558	30.599	4.37825	12.4884	2.15147	0.150619	425.582	5.33681	12.9246	1.34669	5.35087	1.13278	0.294003	1.07616	0.155974	0.910942	0.166338	0.463464	0.064297	0.405063	0.0587345	0.31322	0.121059	1.24132	0.92211	4.09589	0.230755	1.64159	0.508727	1.25124	0.909299
TKQW13	red bedded chert	5.99	4.77269	13.3808	9.72961	13.6126	27.3553	28.3835	29.2721	37.377	6.16477	12.2808	1.88876	0.166826	573.487	5.94958	13.6374	1.53356	6.12508	1.37038	0.379375	1.34674	0.205835	1.23192	0.230037	0.632649	0.0853871	0.55308	0.0778234	0.323578	0.075357	1.24324	0.915899	5.85803	0.321392	1.63846	0.594481	1.28877	0.887711
TKQW15	red bedded chert	5.91	4.8636	18.8971	16.3931	22.8087	9.63461	33.4562	28.3714	38.1585	6.50989	14.6085	2.04321	0.134025	423.243	7.40607	14.3044	1.97196	7.92773	1.703	0.411127	1.57696	0.232137	1.35117	0.249287	0.675065	0.0887608	0.564404	0.0807704	0.359237	0.11407	1.38107	1.06541	4.11669	0.344594	1.88391	0.562777	1.48883	0.870294
TKQW16	red bedded chert	5.89	4.01416	12.1738	8.60533	11.2563	12.9275	23.2315	27.1546	40.1708	6.20906	11.2819	1.65411	0.251309	603.447	6.24565	13.9083	1.62882	6.61905	1.45596	0.381552	1.43334	0.217113	1.26389	0.242481	0.646455	0.0847583	0.532731	0.0747357	0.280256	0.0892725	1.59209	0.870578	4.72872	0.281671	1.53833	0.838763	1.72274	1.26695
TKQW18	red bedded chert	5.82	3.74486	10.6723	5.56777	12.1012	46.0894	18.5332	21.075	31.8367	6.59026	11.8341	1.66173	0.13897	389.886	5.92529	13.2607	1.49431	6.09506	1.32418	0.338448	1.41857	0.216333	1.31473	0.248019	0.661944	0.0859691	0.539415	0.0773149	0.295286	0.0896738	1.52315	0.628007	3.01423	0.204826	1.52536	0.548864	1.57157	0.9767
TKQW23	red bedded chert	5.62	4.61164	24.9518	14.727	17.554	33.5551	36.4526	24.0254	59.1769	5.54512	10.4515	1.87829	0.360241	2012.25	5.40627	13.3976	1.5408	6.30598	1.40653	0.528448	1.37673	0.205736	1.1544	0.204557	0.537621	0.0714599	0.462475	0.0688114	0.291319	0.123209	1.41753	0.808185	3.6212	0.23948	1.67427	0.533406	1.52961	2.53564
TKQw24-25	red bedded chert	5.56	4.10271	15.2828	9.52613	16.5271	38.6258	33.7751	21.8567	47.4677	4.70046	8.945	1.78919	0.347843	2402.26	4.89972	12.2136	1.38778	5.55894	1.21382	0.507988	1.17424	0.169026	0.973033	0.172251	0.456921	0.0631749	0.405249	0.0577113	0.250076	0.114201	1.41593	0.742754	4.04749	0.232483	1.52618	0.521177	1.48409	2.43125
TKQw26	red bedded chert	5.54	2.6496	9.41982	17.9071	21.3518	46.4868	b.d.l.	13.1889	35.7002	3.34763	6.96933	1.04007	0.141706	825.042	3.4162	11.3847	0.991999	3.96356	0.916395	0.266102	0.812124	0.120318	0.701314	0.121404	0.32496	0.038235	0.287455	0.0337406	0.161381	0.0638093	0.789534	0.45986	2.75482	0.195228	0.851683	1.1841	4.04659	1.18867
TKQW31	manganese ore	5.39	3.66498	49.6683	35.1401	57.34	191.852	155.35	11.9817	60.9794	6.70284	11.5919	1.43646	1.37366	14566.3	6.01903	15.6587	1.83651	7.25239	1.57782	1.38665	1.53092	0.200763	1.12675	0.200297	0.54288	0.0689718	0.491373	0.0835873	0.247363	0.0987976	1.20273	0.36204	3.15776	0.116759	1.24464	0.8355	2.67121	10.7799
TKQW39	manganese ore	4.54	4.3018	20.7677	12.4346	27.8462	72.2474	38.7827	32.2558	20.8557	5.21965	12.9194	2.23252	0.559358	603.676	5.11469	15.0883	1.19911	4.38703	0.850329	0.20676	0.66087	0.0997446	0.673754	0.134378	0.460857	0.0614851	0.515729	0.0789475	0.398866	0.149419	2.68472	0.726241	4.87132	0.195745	1.87006	0.631221	1.13897	2.47739
TKQW41	manganese ore	4.47	2.40264	11.1558	4.38869	15.6477	59.3919	44.2946	21.1728	19.6992	5.28698	7.56309	1.15289	0.253585	406.035	3.70237	7.49489	0.897791	3.48194	0.656662	0.163978	0.633016	0.0901998	0.611925	0.124275	0.409838	0.0549632	0.406766	0.0624393	0.215041	0.0638959	1.07401	0.472508	1.96467	0.150185	1.15696	1.08521	2.92382	1.67699
TKQW44-1	manganese ore	4.25	2.55921	95.837	110.313	138.696	807.935	347.62	12.6896	218.276	12.518	4.36344	0.773826	3.77251	7317.77	6.56635	12.4334	1.55977	6.85116	1.70811	1.06103	2.25019	0.364808	2.45594	0.503788	1.33419	0.178824	1.13544	0.166174	0.0827714	0.0452911	7.1752	0.41218	6.16758	0.191022	0.512755	1.82237	8.37572	42.5585
TKQW45-1	akashiro silica stone	4.17	b.d.l.	34.1792	4.39135	4.89695	44.7342	11.9604	0.440257	35.8601	0.933922	0.408918	0.0206389	0.216167	2640.44	0.322081	0.387415	0.0905618	0.43329	0.117607	0.279969	0.190893	0.027284	0.203832	0.0423512	0.114276	0.0139591	0.097136	0.0161063	0.0056466	0.00064337	5.93744	0.0273237	0.915614	0.0124863	0.00832836	1.02427	20.5708	10.6561
TKQW45-2	akashiro silica stone	3.89	b.d.l.	31.5885	3.38287	4.39445	29.3842	b.d.l.	0.153231	4.67412	0.2614	0.283743	0.017022	0.115395	265.224	0.134165	0.568796	0.0311645	0.141158	0.0348953	0.0309054	0.0475232	0.00716087	0.0585407	0.00931757	0.0295564	0.0033891	0.0345385	0.00476126	0.00365751	0.000909623	1.60983	0.00730674	1.05338	0.00578249	0.0101398	0.876879	37.3243	12.0562
TKQW45-3	akashiro silica stone	3.54	b.d.l.	18.1156	1.91477	3.34867	33.1582	6.08239	0.188069	5.16303	0.583287	0.278807	0.0230999	0.174776	295.115	0.19739	0.805498	0.0655986	0.291065	0.0759443	0.05152	0.10544	0.0160193	0.114021	0.0208164	0.05857	0.00645395	0.0500593	0.00607082	0.00636556	0.00129373	0.712805	0.0150768	0.357346	0.0207006	0.015526	0.581788	18.5383	13.6696
TKQNW1-1	akashiro silica stone	3.39	0.452436	23.7584	6.40572	16.249	53.991	19.8375	1.30296	15.182	1.13335	1.84439	0.130683	0.42608	122.974	0.389545	0.993994	0.108043	0.503888	0.136755	0.0475374	0.218567	0.0418387	0.307349	0.0634968	0.187044	0.0259927	0.166258	0.0227865	0.0390007	0.00559707	8.56303	0.0646547	4.2239	0.0872774	0.120399	1.97546	35.1011	18.5829
TKQNW1-5	akashiro silica stone	2.81	0.496811	13.6236	0.184092	1.15083	18.3093	6.85264	0.231263	1.83282	0.436257	3.80369	0.438908	0.364873	112.259	0.609075	1.54421	0.148775	0.550528	0.102944	0.0281683	0.0847782	0.0125484	0.0980139	0.0173988	0.059044	0.0085152	0.0704949	0.0100617	0.101946	0.0324608	2.11424	0.00514194	1.1093	0.0741531	0.49327	1.66686	38.9643	20.9354
TKQNW2-1	akashiro silica stone	2.76	0.303001	3.03265	0.442963	1.86308	6.51871	4.72865	0.518803	10.433	0.372477	1.93429	0.153412	3.57935	58.3054	0.361647	0.765135	0.104939	0.423237	0.0927645	0.0261008	0.0897789	0.0126185	0.0821562	0.0138097	0.0428201	0.00506975	0.0436236	0.00579968	0.0398868	0.0107659	0.180282	0.00764738	1.12842	0.127131	0.160896	0.923366	8.86634	84.3617
TKQNW2-3	akashiro silica stone	2.49	0.807332	16.64	3.28588	12.7643	6.21309	19.9941	0.563195	7.92751	0.862034	6.87144	0.820113	0.260483	55.4543	1.4147	3.28731	0.340855	1.27357	0.237608	0.0547949	0.206834	0.0302167	0.187975	0.0364714	0.116668	0.0165701	0.127384	0.0193099	0.197026	0.0598137	1.60305	0.00818159	0.354151	0.152223	0.815982	1.76105	38.9322	14.1347
TKQNW4-1	mssive chert	2.1	1.0515	3.36891	0.582758	2.88483	24.5077	6.2464	9.87289	17.2648	0.848282	3.36652	0.595564	0.0320098	236.57	1.88608	4.34893	0.466139	1.76936	0.348163	0.0954845	0.298952	0.0401779	0.214864	0.0339344	0.0929167	0.0122813	0.0912122	0.012569	0.099649	0.033118	0.18485	0.174457	0.593614	0.113657	0.531196	1.12147	5.92272	0.414941
TKQNW4-2	mssive chert	2.06	2.0312	6.48385	1.0289	4.73964	7.13563	22.025	19.0567	21.8449	1.64794	6.12304	1.17956	0.0476509	140.951	4.33789	10.7203	1.03303	3.90289	0.751411	0.175706	0.600726	0.0801018	0.420426	0.0693919	0.184913	0.0231811	0.17757	0.027803	0.157732	0.058697	0.338511	0.336233	0.910291	0.0884552	1.14136	0.672573	2.29024	0.398276
TKQNW5	gray bedded chert	2	1.20542	3.10559	0.779682	3.37798	8.05049	11.1629	8.46781	9.58493	0.732441	4.22239	0.606988	0.0251284	72.4928	1.45434	3.15195	0.364559	1.40468	0.272544	0.0612843	0.220625	0.0299543	0.175414	0.0286194	0.0810737	0.010594	0.0826359	0.0105641	0.100232	0.0320088	0.342808	0.188374	1.60868	0.0732451	0.499199	0.880557	4.35597	0.305115
TKQNW6	gray bedded chert	1.91	0.681818	2.45165	0.422837	2.26157	7.14166	8.68167	4.96276	9.24234	0.577987	2.36531	0.372716	0.0336711	64.8305	1.41926	2.87493	0.353261	1.37068	0.252826	0.0545414	0.202089	0.0271311	0.146073	0.0241173	0.0655867	0.00771585	0.064102	0.00804876	0.0638223	0.00744526	0.215379	0.0934933	0.649026	0.0351963	0.351917	1.22364	9.50852	0.642229
TKQNW7	gray bedded chert	1.81	1.24263	6.88387	0.655737	3.36078	18.829	12.4074	10.2827	16.8387	1.01402	7.4472	0.822158	0.0506621	121.199	1.59667	3.11993	0.422684	1.63123	0.312815	0.0798021	0.259642	0.0372491	0.222964	0.038637	0.111275	0.0138907	0.107128	0.0145315	0.154757	0.0333446	0.219806	0.187604	3.95003	0.0716426	0.569603	1.58279	7.45478	0.585688
TKQNW8	gray bedded chert	1.74	3.50176	14.4679	1.16499	6.07466	6.20245	7.71693	31.8538	23.3417	2.14866	11.2415	1.95383	0.0744213	207.393	4.82348	8.48369	1.23797	4.66353	0.887115	0.203638	0.688812	0.0934257	0.509265	0.0875332	0.244013	0.0331692	0.236931	0.0349633	0.320349	0.125258	0.737648	0.579403	1.44889	0.250055	1.66694	0.81222	1.31985	0.296837
TKQNW9	gray bedded chert	1.71	2.83999	11.032	0.996957	4.50001	10.0943	6.26401	25.1466	24.2649	2.09393	8.98603	1.53895	0.0509927	186.537	7.96545	15.7065	2.00167	7.35934	1.28695	0.284923	0.87817	0.111521	0.556415	0.0873929	0.224262	0.0298308	0.199142	0.0297996	0.20777	0.0847015	0.52917	0.434194	4.28056	0.143465	1.34564	0.753267	1.6895	0.28073
TKQNW10-1	gray bedded chert	1.68	0.876913	9.13213	0.747672	2.68398	24.5061	9.72263	5.55221	7.72031	0.593193	3.41544	0.453749	0.231438	79.4313	1.40315	2.68992	0.350584	1.3206	0.23376	0.0554755	0.179259	0.0248943	0.142544	0.0243936	0.0692861	0.00927834	0.072876	0.00975151	0.0837002	0.0183529	0.757603	0.095305	5.23065	0.0989792	0.324382	1.20365	3.51345	1.65821
TKQNW10-2	gray bedded chert	1.59	2.18316	39.31	0.678316	4.95568	3.22878	6.61756	15.6682	19.6558	1.79387	9.87757	1.38635	0.0299864	170.011	4.62349	7.42398	1.24775	4.74729	0.885556	0.193944	0.646914	0.0898407	0.464846	0.0761962	0.204642	0.0273878	0.197237	0.0289002	0.225539	0.0676915	0.267385	0.225334	0.660773	0.0789149	0.989998	0.426003	1.27415	0.220141
TKQNW10-3	gray bedded chert	1.49	2.91999	68.9266	5.93698	12.2006	8.48783	13.4512	19.3318	24.1371	2.96097	14.8254	1.82744	0.0597977	215.561	7.07612	11.9685	1.99638	7.63562	1.45144	0.302192	1.04225	0.143206	0.749689	0.127603	0.344155	0.0477373	0.325382	0.0477913	0.355325	0.103543	0.517927	0.267944	2.33788	0.216242	1.47862	0.950387	1.82701	0.28216
TKQNW11	gray bedded chert	1.1	2.37464	110.254	0.888352	9.62886	12.8026	5.64059	27.3511	14.2607	4.61965	16.7228	2.0198	0.0328058	172.91	5.88682	9.39741	1.42557	5.46107	1.02222	0.205681	0.914954	0.134003	0.843531	0.173014	0.533539	0.0789075	0.560459	0.0839773	0.40618	0.123066	0.623419	0.329878	2.01498	0.375871	1.58298	3.17798	6.22254	0.157666
TKQNW14	gray bedded chert	0.99	2.37499	18.7146	1.22426	7.51052	9.69415	10.5013	15.5102	18.0182	2.17027	8.1161	1.05523	0.0556265	183.856	3.1178	6.87412	0.918429	3.58246	0.723427	0.151871	0.584723	0.0826047	0.454973	0.0836445	0.232109	0.0308765	0.211042	0.0290797	0.190609	0.0590046	0.261649	0.213777	0.621879	0.0632744	0.982064	0.538423	1.36671	0.346582
TKQNW15	gray bedded chert	0.95	1.74431	10.8821	1.03459	4.9578	4.10893	13.7215	12.5049	21.7214	1.79346	6.73159	0.855086	0.0429645	178.431	2.38236	5.481	0.72465	2.89383	0.635518	0.142779	0.539887	0.0748301	0.414722	0.0691886	0.187736	0.0236489	0.165983	0.0219901	0.167339	0.0463381	0.159402	0.196247	1.02788	0.0710179	0.794075	0.943555	3.56644	0.398611
TKQNW16	gray bedded chert	0.92	1.21632	8.96698	1.00467	4.56567	6.69921	b.d.l.	6.57234	30.054	3.29915	5.82374	0.649358	0.309496	723.596	3.27773	5.63835	0.959304	4.12405	0.950562	0.262814	0.898315	0.127021	0.689591	0.117187	0.308861	0.0404654	0.2613	0.0393483	0.129374	0.031965	0.127607	0.141897	1.46221	0.0426383	0.627121	2.3929	19.062	6.0516
TKQNW18	gray bedded chert	0.81	2.49612	13.8308	1.06168	7.03092	9.57715	9.76432	16.2484	26.5629	4.36492	8.32491	1.14379	0.0418139	207.194	5.97224	11.6788	1.87431	7.6144	1.70624	0.360719	1.42894	0.191882	0.97656	0.161321	0.410576	0.0533031	0.342038	0.047459	0.21913	0.0631667	0.332794	0.24593	0.976442	0.0781405	1.30008	1.12353	3.85809	0.352435
TKQNW21	gray bedded chert	0.64	2.11484	7.36536	0.740665	4.41541	10.5775	8.96423	16.2605	32.4602	5.40808	7.88176	1.05408	0.0528545	215.614	5.51098	10.4995	1.87575	7.80416	1.79452	0.395038	1.56705	0.220423	1.16226	0.194024	0.493324	0.0645327	0.424748	0.0610284	0.196064	0.055468	0.268586	0.24735	0.532914	0.0705526	0.969802	0.818256	2.95948	0.469222
TKQNW22	gray bedded chert	0.58	1.74411	7.67944	1.51576	4.0913	17.8543	8.78653	12.6059	20.471	2.0885	5.94145	0.847556	0.0925346	151.105	2.41652	5.06617	0.767825	3.09056	0.686699	0.145141	0.574613	0.0818636	0.457526	0.0819245	0.212112	0.027879	0.184476	0.0264108	0.143359	0.0410801	0.184119	0.240045	1.02506	0.095027	0.772421	0.764634	3.59246	1.06712
TKQNW26	gray bedded chert	0.3	0.792147	3.21721	0.181212	1.2101	3.84529	b.d.l.	5.17528	13.4252	1.38884	3.35343	0.438119	0.0360887	70.2117	1.19782	2.92054	0.303784	1.16954	0.253045	0.0653169	0.217724	0.0323306	0.205653	0.0379096	0.118128	0.0174568	0.133748	0.0208893	0.0756114	0.0209659	0.0850594	0.0740207	0.585093	0.0283624	0.296386	3.18798	22.8433	0.634725
TKQNW27	gray bedded chert	0.2	1.8141	7.00041	0.483011	2.51286	6.10657	7.43664	11.658	23.7741	3.61116	5.94744	0.794686	0.0325382	126.316	3.53485	9.48025	1.00576	4.03632	0.944706	0.214561	0.875512	0.129579	0.723815	0.122338	0.338598	0.0452512	0.31855	0.0466428	0.149905	0.0363191	0.145275	0.157267	0.831005	0.0620025	0.816603	1.34924	7.76554	0.459672
b.d.l. = below detection limit
a Normalized by Al concentration and compared with that of the Upper Continental Crust composition (Rudnick and Gao, 2014) as an enrichment factor.
Enrichment factor is defined as follows:
XEF = (Xsample/Alsample)/(AlUCC/AlUCC)

## Sheet: Table S2-2
Supplementary Table S2-2 (1). Major and trace element compositions of bedded chert and Mn ore samples from Tamaiwa section, as measured by X-ray fluorescence (XRF)
			XRF	XRF	XRF	XRF	XRF	XRF	XRF	XRF	XRF	XRF		XRF	XRF	XRF	XRF
Sample	Lithology	Height (m)	SiO2 (w%)	TiO2 (w%)	Al2O3 (w%)	Fe2O3b (w%)	MnO (w%)	MgO (w%)	CaO (w%)	Na2O (w%)	K2O (w%)	P2O5 (w%)	Total (w%)	V (ppm)	Ni (ppm)	Cu (ppm)	Zn (ppm)	VEFb	NiEFb	CuEFb	ZnEFb
TIc-45	gray bedded chert	3.3	89.675	0.052	1.536	0.646	0.039	0.254	0.024	0.259	0.264	0.053	92.802	6.5	10.5	22	8.7	0.671848	2.23986	7.8776	1.30189
Tic-43	gray bedded chert	3.28	89.431	0.059	2.556	0.963	0.077	0.469	0.039	0.636	0.4	0.07	94.7	1.6	23.8	22.9	22.9	0.0993821	3.05098	4.92762	2.0593
TIc-36	gray bedded chert	3.19	88.199	0.062	1.7	0.849	0.064	0.367	0.033	0.27	0.265	0.057	91.866	8.8	12.4	35	17.5	0.821831	2.38999	11.3235	2.36611
TIc-30	gray bedded chert	3.14	88.483	0.065	2.025	1.125	0.082	0.46	0.029	0.401	0.218	0.058	92.946	7.4	14.9	46.5	17.4	0.580171	2.41093	12.6296	1.97501
TIc-25	gray bedded chert	3.05	90.627	0.065	1.751	0.56	0.064	0.253	0.034	0.393	0.272	0.052	94.071	8.9	13.5	10.6	12.5	0.806962	2.52622	3.32953	1.64085
TIc-16	gray bedded chert	2.97	86.181	0.05	1.773	0.55	0.086	0.235	0.034	0.457	0.285	0.057	89.708	8.4	13.5	21	13.4	0.752176	2.49487	6.51438	1.73717
TIc-10	gray bedded chert	2.79	89.136	0.049	2.323	0.943	0.275	0.389	0.032	0.273	0.727	0.065	94.212	1.1	16.4	41.9	16.2	0.0751783	2.31322	9.92036	1.60292
TIb-15	gray bedded chert	2.64	83.47	0.049	1.782	0.91	0.187	0.309	0.043	0.315	0.439	0.06	87.564	5.8	15	43.8	16.8	0.516737	2.75808	13.5185	2.16694
TIb-13	gray bedded chert	2.55	88.453	0.042	1.699	0.716	0.228	0.225	0.045	0.248	0.423	0.066	92.145	6.2	12.3	25.9	10.3	0.579358	2.37211	8.38434	1.39344
TIb-7	gray bedded chert	2.38	88.181	0.05	2.301	0.943	0.287	0.298	0.058	0.259	0.491	0.069	92.937	0.5	18	86.7	11.6	0.0344987	2.56318	20.7236	1.15874
TIb-4	gray bedded chert	2.295	89.199	0.028	1.736	0.702	0.565	0.256	0.039	0.086	0.534	0.055	93.2	8.5	12.2	18.5	12.3	0.777353	2.30268	5.86118	1.62855
TIb-3	manganese ore	2.27	87.491	0.052	2.28	0.958	1.764	0.277	0.052	0.137	0.443	0.074	93.528	b.d.l.	18.2	84.2	28.3		2.61553	20.3114	2.85297
TIb-MnU	manganese ore	2.205	3.614	0.187	6.565	7.866	62.122	0.21	0.055	0.044	0.619	0.37	81.652	b.d.l.	194.8	1541.1	699.6		9.72248	129.11	24.4941
TIb-2	manganese ore	2.15	90.033	0.032	0.477	1.103	2.68	0.022	0.015	0.018	0.155	0.028	94.563	b.d.l.	11.2	96.9	24.1		7.69347	111.73	11.613
TIb-MnL	manganese ore	2.12	56.678	0.215	4.834	1.38	23.623	0.324	0.024	0.063	1.915	0.12	89.176	b.d.l.	92.2	643.5	225.6		6.24953	73.2158	10.727
TIb-1	gray bedded chert	2.105	93.998	0.012	0.67	0.567	0.035	0.022	0.009	0.018	0.153	0.016	95.5	24.8	7	24.4	6.3	5.8766	3.42331	20.0299	2.16128
TIbl-2	gray bedded chert	2.075	94.022	0.045	1.397	0.486	0.023	0.084	0.009	0.017	0.335	0.049	96.467	15.4	7	15.2	2.6	1.75014	1.64182	5.98425	0.427782
TIa-47	massive chert	1.86	89.83	0.035	1.679	1.436	0.349	0.266	0.023	0.033	0.468	0.054	94.173	b.d.l.	15.2	57.2	20		2.9663	18.7373	2.73795
TIa-38	massive chert	1.48	91.736	0.024	1.145	0.658	0.077	0.206	0.015	0.051	0.317	0.038	94.267	32.2	9	30.7	14.8	4.46477	2.57549	14.7467	2.971
TIa-35	massive chert	1.2	94.495	0.029	0.593	0.236	0.007	0.047	0.009	0.01	0.218	0.013	95.657	20.1	5.2	5.7	0	5.38134	2.87324	5.28668	0
TIa-30	gray bedded chert	0.98	96.148	0.098	1.918	0.942	0.036	0.388	0.012	0.031	0.561	0.048	100.182	8.9	10.1	4.9	11.8	0.7367	1.72542	1.40511	1.4141
TIa-26	gray bedded chert	0.85	94.128	0.048	1.101	0.45	0.01	0.155	0.011	0.012	0.364	0.039	96.318	18.8	7	3.4	5	2.71094	2.08321	1.69846	1.04383
TIa-22	gray bedded chert	0.7	92.536	0.082	1.894	0.682	0.026	0.364	0.019	0.069	0.514	0.064	96.25	13.1	8.4	6.7	12.2	1.0981	1.45319	1.94562	1.48056
TIa-11	gray bedded chert	0.47	93.181	0.035	0.951	0.32	0.012	0.206	0.011	0.022	0.317	0.03	95.085	23.4	5.2	5.5	11.2	3.90647	1.79162	3.18086	2.70697
TIa-5	gray bedded chert	0.32	95.036	0.102	2.096	0.637	0.014	0.355	0.012	0.023	0.598	0.065	98.938	27.5	9.5	3.8	14	2.08301	1.4851	0.997137	1.53526
TIa-1	gray bedded chert	0.225	93.18	0.038	0.77	0.15	0.006	0.075	0.011	0.013	0.291	0.023	94.557	19.5	5.3	3	0.7	4.02062	2.25532	2.14286	0.208955
b.d.l. = below detection limit
a Total iron as Fe2O3
b Normalized by Al concentration and compared with that of the Upper Continental Crust composition (Rudnick and Gao, 2014) as an enrichment factor.
Enrichment factor is defined as follows:
XEF = (Xsample/Alsample)/(AlUCC/AlUCC)
Supplementary Table S2-2 (2). Trace element and REE compositions of bedded chert and Mn ore samples from Tamaiwa section, as measured by inductively coupled plasma–quadrupole mass spectrometer (ICP–QMS).
			ICP-QMS	ICP-QMS	ICP-QMS	ICP-QMS	ICP-QMS	ICP-QMS	ICP-QMS	ICP-QMS	ICP-QMS	ICP-QMS	ICP-QMS	ICP-QMS	ICP-QMS	ICP-QMS	ICP-QMS	ICP-QMS	ICP-QMS	ICP-QMS	ICP-QMS	ICP-QMS	ICP-QMS	ICP-QMS	ICP-QMS	ICP-QMS	ICP-QMS	ICP-QMS	ICP-QMS	ICP-QMS	ICP-QMS	ICP-QMS	ICP-QMS	ICP-QMS	ICP-QMS	ICP-QMS
Sample	Lithology	Height (m)	Sc (ppm)	Co (ppm)	Ni (ppm)	Cu (ppm)	Zn (ppm)	Rb (ppm)	Sr (ppm)	Y (ppm)	Zr (ppm)	Nb (ppm)	Mo (ppm)	Ba (ppm)	La (ppm)	Ce (ppm)	Pr (ppm)	Nd (ppm)	Sm (ppm)	Eu (ppm)	Gd (ppm)	Tb (ppm)	Dy (ppm)	Ho (ppm)	Er (ppm)	Tm (ppm)	Yb (ppm)	Lu (ppm)	Hf (ppm)	Ta (ppm)	W (ppm)	Tl (ppm)	Pb (ppm)	Bi (ppm)	Th (ppm)	U (ppm)	MoEFa	UEFa
TIc-45	gray bedded chert	3.3	2.71317	1.77957	7.21041	21.9468	11.312	9.92098	7.49403	3.46629	14.1156	1.52146	0.0213475	359.472	2.63283	6.3078	0.692979	2.81995	0.597592	0.112554	0.59596	0.0925133	0.566862	0.117894	0.359874	0.052124	0.343954	0.0526719	0.313931	0.101028	0.356916	0.175255	5.14028	0.128418	1.11224	0.501749	0.194573	1.86317
Tic-43	gray bedded chert	3.28	4.18051	4.30625	29.4358	24.4666	23.0743	14.436	14.1063	4.47391	18.1555	1.88301	0.0168725	460.795	1.85895	4.58454	0.538117	2.20379	0.531613	0.101944	0.596673	0.0972175	0.668885	0.149277	0.473688	0.0704744	0.475041	0.0724133	0.415749	0.13102	0.438787	0.268152	5.74083	0.184199	1.4374	0.725003	0.0924161	1.61784
TIc-36	gray bedded chert	3.19	3.85984	2.98701	8.36587	37.5061	20.3562	11.9712	6.95071	3.7387	15.9617	1.85581	0.0163733	264.578	3.71528	9.20657	0.937344	3.66619	0.765553	0.162682	0.715908	0.109783	0.665763	0.134681	0.395941	0.0577433	0.389353	0.0578182	0.380351	0.125822	0.467254	0.190415	1.35374	0.167977	1.4382	0.610846	0.134839	2.04946
TIc-30	gray bedded chert	3.14	3.93052	4.47219	16.0651	53.0325	21.0005	8.78797	7.98832	4.40481	15.7781	1.88931	0.0118944	242.909	2.75336	5.96623	0.813567	3.51549	0.833856	0.180117	0.888733	0.129335	0.786376	0.157612	0.45872	0.067362	0.447658	0.0677972	0.377049	0.125101	0.459821	0.149387	1.47523	0.187797	1.38286	0.546793	0.0822328	1.54012
TIc-25	gray bedded chert	3.05	3.78264	2.3413	9.42909	10.0734	14.8179	11.6976	10.4919	3.75909	18.632	1.98411	0.014586	194.245	1.63635	4.45849	0.478775	2.02402	0.499764	0.0964454	0.562745	0.0943877	0.631804	0.134123	0.401558	0.0597851	0.395734	0.0599142	0.416654	0.129217	0.721743	0.185344	1.80821	0.09793	1.58972	0.584598	0.116621	1.90427
TIc-16	gray bedded chert	2.97	3.80159	2.4331	11.8495	22.0642	15.1583	12.088	11.933	4.52233	17.3307	1.85763	0.0173271	227.282	2.75094	6.45249	0.716803	3.0718	0.716696	0.126174	0.802693	0.127334	0.84018	0.170731	0.50076	0.0734312	0.489124	0.0733379	0.409699	0.128905	0.531301	0.171313	1.11763	0.07777	1.54845	0.697569	0.136818	2.24406
TIc-10	gray bedded chert	2.79	4.65973	4.36702	13.859	46.4443	18.6373	20.4307	20.377	3.10254	18.2324	2.18127	0.0170112	1463.61	3.35916	8.43123	0.917626	3.61393	0.74211	0.0878295	0.625644	0.0884887	0.538211	0.111962	0.349903	0.0546026	0.390577	0.0639888	0.438234	0.150258	1.13617	0.351562	0.647538	0.106357	1.70746	0.784328	0.102521	1.92577
TIb-15	gray bedded chert	2.64	3.79936	4.33908	12.3821	49.7467	20.5389	17.474	18.8733	4.13353	16.4528	2.07872	0.0161226	625.555	3.8786	10.2107	1.00517	3.98938	0.875044	0.0833465	0.856657	0.131224	0.789283	0.150469	0.432662	0.061772	0.407571	0.0636143	0.41514	0.138311	0.626101	0.265436	1.02843	0.108335	1.49604	0.771743	0.126664	2.47014
TIb-13	gray bedded chert	2.55	3.55297	3.41491	9.20566	26.3166	14.1787	16.5062	15.5555	4.08499	14.8537	1.82986	0.0177808	562.288	3.51196	8.29481	0.964608	3.84186	0.863412	0.100132	0.844883	0.129197	0.791112	0.151875	0.426702	0.0622126	0.403969	0.0609838	0.361107	0.103395	0.699496	0.228061	0.565459	0.0880563	1.484	0.768	0.146516	2.57825
TIb-7	gray bedded chert	2.38	4.24734	10.0963	37.2837	91.392	15.2353	17.9382	20.7914	4.45768	18.3336	2.15186	0.093257	836.847	3.64453	7.63058	0.911139	3.66127	0.796877	0.128512	0.769808	0.121673	0.740108	0.152902	0.457129	0.0677506	0.453471	0.0707753	0.417693	0.114022	1.29917	0.262233	1.35579	0.163762	1.68281	0.904934	0.567405	2.24314
TIb-4	gray bedded chert	2.295	3.14355	3.24003	8.75706	18.7104	14.9177	16.2304	13.7331	3.7103	15.4195	1.72784	0.0497603	1301.66	2.87913	6.34558	0.787972	3.2291	0.714647	0.0534272	0.730554	0.108814	0.671874	0.130663	0.363239	0.0511791	0.340454	0.0515228	0.342338	0.110701	0.830552	0.243365	1.90653	0.068459	1.30756	0.999617	0.401293	3.28428
TIb-3	manganese ore	2.27	3.95608	11.5766	16.2081	95.9874	32.0514	16.6808	16.8966	5.07954	18.785	2.11781	0.0577159	1217.55	4.43088	9.07867	1.13472	4.56927	0.966506	0.0933225	0.996237	0.146145	0.882688	0.17956	0.515929	0.0705147	0.456448	0.0689933	0.4317	0.145215	1.11683	0.252617	1.80267	0.0919944	1.65574	1.02945	0.354396	2.5753
TIb-MnU	manganese ore	2.205	9.01404	474.661	217.974	1495.89	527.622	27.8165	191.256	53.8381	36.7227	5.12941	2.50475	4771.52	28.8347	57.5003	6.0658	26.1778	5.5485	1.32168	7.50579	1.12121	7.76247	1.7335	5.18698	0.722426	4.59002	0.696568	0.926829	0.349742	88.8324	0.413101	3.32851	0.747832	3.91289	3.35573	5.34144	2.91548
TIb-2	manganese ore	2.15	0.821268	5.96449	9.44181	99.3514	25.2817	3.82487	6.56874	3.59883	2.18907	0.124364	0.0332403	220.383	0.609983	1.4381	0.236665	1.16345	0.36414	0.0853947	0.474593	0.0733568	0.448772	0.090188	0.25561	0.033992	0.207265	0.031381	0.0232325	0.00717047	0.202946	0.0255889	1.82349	0.0843133	0.081659	0.413326	0.975607	4.94233
TIb-MnL	manganese ore	2.12	7.78203	46.8124	138.01	772.589	206.592	64.8343	67.7758	25.3753	44.7694	6.38162	0.0550128	2475.32	13.3177	26.9307	4.32233	19.4706	5.11062	1.3748	5.59883	0.851946	4.91315	0.913049	2.53437	0.378079	2.52351	0.388344	1.29994	0.441585	6.94105	0.496051	3.55015	0.204498	5.09569	1.44226	0.159325	1.70174
TIbl-1	gray bedded chert	2.105	0.777711	1.68226	3.06434	24.188	8.42178	5.73734	2.86994	2.26145	4.4339	0.315935	0.0173932	64.6313	0.401904	0.81483	0.129401	0.610735	0.168506	0.0341864	0.2201	0.0362592	0.232448	0.0498623	0.157597	0.0213523	0.141568	0.0218577	0.0610978	0.01914	0.306931	0.043827	1.15778	0.0843843	0.24157	0.5216	0.363439	4.44038
TIa-47	massive chert	1.86	2.43282	6.35181	17.4876	55.2115	21.9276	17.2487	9.62459	3.01403	12.7635	1.54326	0.06717	707.73	2.27022	6.61126	0.725581	2.9103	0.7122	0.117041	0.620422	0.0963448	0.549352	0.103694	0.301845	0.0434883	0.294617	0.0447112	0.323652	0.104263	0.645412	0.223929	2.57008	0.0946173	1.29916	1.16627	0.560084	3.96191
TIa-38	massive chert	1.48	2.28262	1.33863	6.069	30.589	14.8788	12.7754	6.70063	1.37141	9.3681	1.00312	0.0146883	432.496	1.30763	2.60311	0.363132	1.45792	0.313113	0.0367005	0.286384	0.0450573	0.2604	0.0527232	0.152173	0.0230941	0.164893	0.0249476	0.234184	0.0673188	0.426716	0.172758	0.453725	0.0655589	0.794913	1.45499	0.179594	7.24787
TIa-35	massive chert	1.2	1.07253	0.203161	1.3851	4.94393	2.38462	9.70425	3.21626	0.657752	4.6449	0.662615	0.0146507	113.685	1.0543	1.93806	0.269511	1.04026	0.204988	0.0372597	0.177236	0.0253064	0.145021	0.0262594	0.0775166	0.0119489	0.0873794	0.0126819	0.125115	0.044045	0.282969	0.114364	0.70505	0.0383491	0.458785	0.559167	0.345886	5.37829
TIa-30	gray bedded chert	0.98	3.17246	1.6387	9.69623	2.95735	13.6052	20.3409	8.58524	2.31338	17.0607	2.43566	0.00602637	819.756	2.21535	4.75724	0.54941	2.05785	0.468263	0.0214578	0.402833	0.0685343	0.432387	0.0855128	0.264931	0.0406508	0.278284	0.0444349	0.444792	0.16712	0.468197	0.277437	0.681693	0.115923	1.66619	0.940464	0.0439881	2.79673
TIa-26	gray bedded chert	0.85	1.78311	0.590306	3.49848	3.53058	6.33965	16.6976	3.3549	1.04048	7.67766	1.03908	0.0150779	129.259	1.0324	2.20094	0.278065	1.06041	0.225641	0.0374106	0.190331	0.0316634	0.19372	0.0393695	0.11949	0.019532	0.138043	0.0207197	0.20043	0.0688128	0.239925	0.209689	0.53133	0.07	0.755003	0.613616	0.191726	3.17882
TIa-22	gray bedded chert	0.7	3.20356	1.13834	4.67604	4.56522	12.5507	23.0442	5.96925	2.02686	13.4653	1.71149	0.00902963	248.654	1.89085	3.53392	0.491782	1.87455	0.37271	0.0739632	0.361655	0.0589137	0.362025	0.0750429	0.231477	0.0357137	0.242755	0.0366281	0.363921	0.119128	0.34629	0.279056	0.72339	0.0595604	1.4429	0.852892	0.0667449	2.56845
TIa-11	gray bedded chert	0.47	1.20276	0.758991	0.965424	4.43864	12.2492	14.9958	3.50352	1.3953	7.81485	0.891984	0.0128324	125.485	2.04855	4.13625	0.654585	2.52519	0.54442	0.101135	0.466941	0.0648695	0.351328	0.0583606	0.159824	0.0233263	0.152942	0.0228086	0.203473	0.0576701	0.120899	0.159212	0.194874	0.0409081	0.685239	0.812916	0.188911	4.87553
TIa-5	gray bedded chert	0.32	2.86388	1.44563	5.21055	3.39839	14.7026	29.7995	3.86377	2.51073	20.0125	2.45298	0.0165844	229.358	3.07671	5.63856	0.833743	3.17477	0.654331	0.100569	0.552505	0.0858001	0.515359	0.0974299	0.283572	0.0427712	0.300086	0.0458165	0.531298	0.175129	0.372998	0.344603	0.681827	0.149123	1.63232	1.10762	0.110774	3.0141
TIa-1	gray bedded chert	0.225	1.91959	0.177869	-0.366033	2.04362	3.31696	13.8775	2.22072	0.973003	8.9171	0.972397	0.00961099	143.092	1.1106	2.66496	0.268892	0.991003	0.212731	0.0380595	0.182914	0.0313591	0.193751	0.0380156	0.108458	0.0164461	0.112393	0.0172764	0.239587	0.0754435	0.141028	0.160576	0.308456	0.0597517	0.687966	1.1766	0.174745	8.71559
b.d.l. = below detection limit
a Normalized by Al concentration and compared with that of the Upper Continental Crust composition (Rudnick and Gao, 2014) as an enrichment factor.
Enrichment factor is defined as follows:
XEF = (Xsample/Alsample)/(AlUCC/AlUCC)

## Sheet: Table S2-3
Supplementary Table S2-3 (1). Major and trace element compositions of bedded chert and Mn ore samples from Kanzaki section, as measured by X-ray fluorescence (XRF)
			XRF	XRF	XRF	XRF	XRF	XRF	XRF	XRF	XRF	XRF	XRF	XRF	XRF	XRF	XRF
Sample	Lithology	Height (m)	SiO2 (w%)	TiO2 (w%)	Al2O3 (w%)	Fe2O3b (w%)	MnO (w%)	MgO (w%)	CaO (w%)	Na2O (w%)	K2O (w%)	P2O5 (w%)	Total (w%)	V (ppm)	Ni (ppm)	Cu (ppm)	Zn (ppm)	VEFb	NiEFb	CuEFb	ZnEFb
KZ-U46	gray bedded chert	3.93	98.815	0.04	1.064	0.295	0.031	0.097	0.056	0.017	0.38	0.033	100.828	10.9	7.9	24.1	9.4	1.62642	2.43281	12.4577	2.03064
KZ-U42	gray bedded chert	3.81	95.169	0.077	1.674	0.545	0.049	0.263	0.139	0.028	0.584	0.076	98.604	11	16	27.4	19	1.04324	3.13175	9.00239	2.60882
KZ-U36	gray bedded chert	3.65	95.462	0.094	2.051	0.543	0.095	0.302	0.194	0.048	0.716	0.105	99.61	6.8	14	29.5	17.5	0.526371	2.23658	7.91078	1.96118
KZ-U30	gray bedded chert	3.43	94.49	0.087	2.167	1.054	0.121	0.466	0.138	0.077	0.631	0.102	99.333	b.d.l.	21.9	24.6	33.4		3.31137	6.24365	3.54269
KZ-U26	gray bedded chert	3.29	97.201	0.061	1.503	0.478	0.044	0.207	0.091	0.029	0.527	0.076	100.217	6.5	12.4	23.6	16.3	0.686599	2.70325	8.63606	2.49273
KZ-U19	gray bedded chert	3.04	95.387	0.072	1.628	0.538	0.034	0.383	0.099	0.056	0.548	0.069	98.814	10	12.2	24.9	15.6	0.975202	2.45543	8.41216	2.2025
KZ-U14	gray bedded chert	2.91	92.851	0.123	2.542	0.976	0.055	0.61	0.107	0.179	0.762	0.083	98.288	5.4	24	27.7	30	0.337262	3.09356	5.99331	2.71264
KZ-U4	graybedded chert	2.66	94.545	0.077	1.73	0.812	0.077	0.447	0.121	0.069	0.519	0.079	98.476	0.2	21.2	23.2	28.1	0.0183541	4.01525	7.37572	3.73341
KZ-Mn1	manganese ore	2.32	10.292	0.088	3.471	3.082	58.664	0.25	0.229	0.429	0.736	0.169	77.41	b.d.l.	1361.2	225.6	542.3		128.496	35.7476	35.9113
KZ-Mn2	manganese ore	2.22	9.331	0.197	3.377	2.919	63.963	0.331	0.231	0.307	0.574	0.153	81.383	b.d.l.	1343.8	175.9	557.3		130.385	28.6482	37.9318
KZ-Mn3	manganese ore	2.14	2.54	0.16	3.679	4.39	69.766	0.277	0.129	0.089	0.79	0.101	81.921	77.6	551.6	897.8	489.7	3.34874	49.1267	134.219	30.5947
KZ-M	massive chert	2.08	83.267	0.003	0.918	4.037	5.797	0.094	0.036	0.015	0.177	0.028	94.372	7.9	95.8	587.5	125.4	1.36626	34.1937	351.988	31.3979
KZ-L31	gray bedded chert	0.84	94.849	0.115	2.059	0.842	0.021	0.425	0.063	0.059	0.725	0.067	99.225	32.5	16.7	59.5	22.4	2.50597	2.65756	15.8936	2.50056
KZ-L26	gray bedded chert	0.72	97.611	0.068	1.364	0.791	0.004	0.363	0.037	0.026	0.378	0.054	100.696	20.2	15.4	24.6	15.9	2.35118	3.69938	9.91935	2.67935
KZ-L23	gray bedded chert	0.6	97.87	0.038	0.939	0.53	0.006	0.271	0.023	0.019	0.262	0.034	99.992	14.1	11.8	31.3	10.2	2.38398	4.11755	18.3333	2.49678
KZ-L20	gray bedded chert	0.52	96.446	0.031	0.85	0.414	0.015	0.284	0.086	0.015	0.254	0.039	98.434	10.7	9.5	41.2	10.5	1.99854	3.66208	26.6588	2.83933
KZ-L14	gray bedded chert	0.38	93.933	0.097	1.995	1.468	0.021	0.783	0.05	0.046	0.574	0.062	99.029	9.2	32.9	29.7	42	0.73214	5.40351	8.18797	4.83896
KZ-L9	gray bedded chert	0.22	94.373	0.079	1.676	0.954	0.009	0.584	0.069	0.076	0.527	0.059	98.406	20.1	24.5	50.5	27.7	1.90402	4.78977	16.5722	3.79885
KZ-L5	gray bedded chert	0.14	89.518	0.129	3.043	1.898	0.007	1.365	0.052	0.116	0.994	0.08	97.202	22.5	48.7	40.8	56	1.1739	5.24385	7.3743	4.22992
KZ-L2	gray bedded chert	0.08	96.356	0.063	1.457	0.912	0.019	0.549	0.076	0.027	0.433	0.067	99.959	12.8	17.7	29	22.4	1.39476	3.98049	10.9472	3.53374
b.d.l. = below detection limit
a Total iron as Fe2O3
b Normalized by Al concentration and compared with that of the Upper Continental Crust composition (Rudnick and Gao, 2014) as an enrichment factor.
Enrichment factor is defined as follows:
XEF = (Xsample/Alsample)/(AlUCC/AlUCC)
Supplementary Table S2-3 (2). Trace element and REE compositions of bedded chert and Mn ore samples from Kanzaki section, as measured by inductively coupled plasma–quadrupole mass spectrometer (ICP–QMS).
			ICP-QMS	ICP-QMS	ICP-QMS	ICP-QMS	ICP-QMS	ICP-QMS	ICP-QMS	ICP-QMS	ICP-QMS	ICP-QMS	ICP-QMS	ICP-QMS	ICP-QMS	ICP-QMS	ICP-QMS	ICP-QMS	ICP-QMS	ICP-QMS	ICP-QMS	ICP-QMS	ICP-QMS	ICP-QMS	ICP-QMS	ICP-QMS	ICP-QMS	ICP-QMS	ICP-QMS	ICP-QMS	ICP-QMS	ICP-QMS	ICP-QMS	ICP-QMS	ICP-QMS	ICP-QMS
Sample	Lithology	Height (m)	Sc (ppm)	Co (ppm)	Ni (ppm)	Cu (ppm)	Zn (ppm)	Rb (ppm)	Sr (ppm)	Y (ppm)	Zr (ppm)	Nb (ppm)	Mo (ppm)	Ba (ppm)	La (ppm)	Ce (ppm)	Pr (ppm)	Nd (ppm)	Sm (ppm)	Eu (ppm)	Gd (ppm)	Tb (ppm)	Dy (ppm)	Ho (ppm)	Er (ppm)	Tm (ppm)	Yb (ppm)	Lu (ppm)	Hf (ppm)	Ta (ppm)	W (ppm)	Tl (ppm)	Pb (ppm)	Bi (ppm)	Th (ppm)	U (ppm)	MoEFa	UEFa
KZ-U46	gray bedded chert	3.93	2.17823	1.21393	5.17539	23.9499	11.4717	15.2647	4.97541	1.91778	10.9384	1.11242	0.0141018	492.181	2.56743	4.74873	0.643031	2.45894	0.484355	0.053931	0.401379	0.0600463	0.364028	0.0721785	0.220776	0.0342305	0.248459	0.0386723	0.269919	0.0736013	0.29821	0.171262	1.82831	0.0364134	0.866822	0.373055	0.18555	1.99981
KZ-U42	gray bedded chert	3.81	3.67241	2.40024	11.9743	26.711	21.8017	25.528	7.65637	4.38603	18.7598	1.99572	0.0182621	1001.31	5.14236	9.82975	1.49362	6.01095	1.30582	0.177979	1.09387	0.161247	0.927248	0.176366	0.49851	0.0718056	0.490791	0.0747831	0.48048	0.134632	0.336884	0.287418	2.87824	0.0801112	1.64935	0.557727	0.15273	1.9003
KZ-U36	gray bedded chert	3.65	4.4727	2.95541	12.8231	30.7329	21.1265	30.0722	11.7968	7.84845	24.4271	2.45291	0.0290098	1305.06	8.39791	14.3502	2.37436	9.68477	2.07108	0.343958	1.84857	0.269114	1.55077	0.296433	0.817586	0.116991	0.776377	0.117043	0.595042	0.168403	0.427165	0.352824	3.37034	0.0808238	2.01882	0.623769	0.198019	1.73466
KZ-U30	gray bedded chert	3.43	5.18501	4.75241	23.4304	27.3258	38.6071	27.3952	14.3211	8.589	23.1905	2.53908	0.0421554	1250.87	9.73974	15.7301	2.87343	11.7871	2.57308	0.455469	2.27497	0.322102	1.81858	0.331863	0.899748	0.124382	0.817055	0.120896	0.626482	0.172006	0.358974	0.34434	5.03838	0.127126	2.14604	0.508531	0.272347	1.33849
KZ-U26	gray bedded chert	3.29	3.12602	1.74355	9.07455	23.5856	18.4849	22.961	7.58296	5.91112	16.0669	1.57308	0.0298773	960.981	6.01638	9.37775	1.61061	6.5764	1.40615	0.251182	1.29369	0.186879	1.10951	0.212305	0.587764	0.0818295	0.551509	0.0812431	0.386009	0.105489	0.28663	0.303618	3.71161	0.0904877	1.30013	0.468451	0.278298	1.77771
KZ-U19	gray bedded chert	3.04	3.01521	2.28935	11.4215	26.7768	19.9142	24.7912	7.44955	5.41902	19.2585	1.94488	0.0262807	1072.2	5.33204	8.83235	1.53126	6.1766	1.34986	0.228845	1.21977	0.177295	1.04703	0.195072	0.545075	0.0763603	0.502596	0.0744335	0.446386	0.127861	0.277799	0.314625	6.15287	0.0787248	1.53367	0.649079	0.226001	2.27405
KZ-U14	gray bedded chert	2.91	5.87834	3.56632	25.1927	30.5912	37.4879	34.6224	11.349	11.711	29.0879	3.06854	0.0361858	1493.85	12.3592	15.0553	3.6418	15.1984	3.32052	0.626974	3.03227	0.428386	2.37932	0.428877	1.13135	0.151912	0.957111	0.141494	0.749679	0.199284	0.388678	0.468077	10.1409	0.123344	2.54115	0.6309	0.199292	1.4156
KZ-U4	graybedded chert	2.66	4.13278	3.44933	20.9909	25.2586	32.273	23.693	9.36144	10.2909	24.1394	2.21977	0.0370376	914.11	9.95173	12.9753	2.90516	11.9285	2.56031	0.473669	2.34382	0.333666	1.92438	0.359728	0.974153	0.132984	0.853361	0.12424	0.587137	0.152181	0.318453	0.308916	8.4702	0.0941507	2.02179	0.786641	0.299726	2.59351
KZ-Mn1	manganese ore	2.32	6.61855	54.8912	1251.52	200.247	424.656	30.0599	279.422	38.4988	38.0158	4.90647	0.659244	6950.04	17.6831	27.7886	4.28989	17.7408	3.93686	0.431133	4.27765	0.645656	4.84346	1.19222	3.54983	0.529204	3.53731	0.517139	1.01248	0.388549	7.29025	0.437122	9.58785	0.132454	4.11931	1.32053	2.65901	2.16995
KZ-Mn2	manganese ore	2.22	5.93878	51.9743	1201.96	154.666	407.652	31.5291	391.198	38.6437	34.4099	4.03503	1.02105	4586.15	18.3233	26.4812	4.18296	17.119	3.8225	0.552395	4.18165	0.652935	4.96526	1.22362	3.69307	0.534965	3.51504	0.510334	0.896539	0.327835	10.4591	0.430461	5.39239	0.107151	3.64373	1.08123	4.23297	1.82618
KZ-Mn3	manganese ore	2.14	6.38269	199.184	492.819	808.719	354.481	40.6404	249.923	22.6645	34.6039	4.88739	4.94871	10108.5	29.0047	37.0855	6.48361	26.4329	5.83829	0.539979	6.04134	0.985294	6.09045	1.15408	3.12976	0.4314	2.766	0.388193	0.969583	0.326346	54.1149	0.629723	17.0651	0.277218	3.53522	2.27075	18.8317	3.52043
KZ-M	massive chert	1.67	b.d.l.	17.342	112.095	659.991	112.418	7.00567	45.5051	7.06046	3.19325	0.251452	0.123966	2136.55	3.24804	3.30651	0.759489	3.2041	0.830569	0.0368599	1.15268	0.179404	1.19694	0.237228	0.655464	0.0838483	0.493372	0.0695019	0.0732156	0.0161099	0.155353	0.0680099	5.9941	0.10365	0.247957	0.483581	1.89054	3.00458
KZ-L31	gray bedded chert	0.84	2.70786	2.89892	17.4906	66.0633	30.8271	30.7027	7.61173	7.18611	21.9723	2.45045	0.0193779	2669.89	6.71682	7.50816	1.9593	8.34571	1.89626	0.173418	1.86689	0.260855	1.47265	0.269366	0.69279	0.094355	0.603308	0.0877645	0.507592	0.157212	0.306568	0.297035	3.64417	0.13185	1.70968	0.820631	0.131758	2.27326
KZ-L26	gray bedded chert	0.72	2.59645	1.96727	14.0895	25.9902	19.7143	15.7265	5.95854	7.0177	14.4778	1.52028	0.0250482	1289.44	10.8764	6.05037	3.1506	13.1188	2.87635	0.53857	2.64303	0.345829	1.78863	0.288809	0.67928	0.084521	0.526575	0.072156	0.3316	0.0905956	0.179223	0.151698	3.45675	0.0690395	1.30515	0.65863	0.257093	2.75413
KZ-L23	gray bedded chert	0.6	2.52003	1.82621	10.1214	33.365	13.6016	11.7977	4.21468	13.6848	9.44887	0.973046	0.0112264	651.46	12.6225	5.708	3.53122	14.8668	3.05295	0.643497	3.08076	0.441703	2.63447	0.494955	1.29609	0.172086	1.06447	0.146392	0.236129	0.0519812	0.111564	0.109465	2.0657	0.0551716	1.00329	0.631798	0.16738	3.83769
KZ-L20	gray bedded chert	0.52	1.87859	1.84084	8.54016	41.6987	13.4606	10.5859	6.17799	13.5671	8.28254	0.930512	0.0241137	543.583	12.0159	7.79745	3.44144	15.1867	3.49969	0.828851	3.87922	0.58033	3.30637	0.569129	1.41827	0.182549	1.11615	0.148606	0.224948	0.049959	0.0955181	0.10166	2.03588	0.0420973	0.819751	0.644545	0.397167	4.32505
KZ-L14	gray bedded chert	0.38	4.81749	8.69966	37.7405	34.42	47.5887	24.414	8.77798	8.71668	24.3651	2.55558	0.0359285	2025.38	11.0596	11.0529	3.85249	15.9366	3.56238	0.617217	2.87098	0.37841	1.96644	0.317549	0.806608	0.105521	0.666162	0.0986842	0.562795	0.173527	0.284409	0.257945	7.12124	0.125607	2.2119	1.13137	0.25213	3.23457
KZ-L9	gray bedded chert	0.22	3.88522	2.79663	22.2706	52.8104	31.4366	20.5625	8.92094	6.30774	18.0928	1.92644	0.0474938	2159.05	12.8478	14.1552	3.97053	16.0823	3.33795	0.539852	2.55962	0.327784	1.60983	0.260649	0.630982	0.0810651	0.517878	0.0771239	0.443064	0.13575	0.20842	0.209343	3.01	0.0834176	1.82437	0.98408	0.396726	3.34899
KZ-L5	gray bedded chert	0.14	6.88412	5.18051	51.5443	42.2261	64.3861	36.2008	13.0384	9.98623	29.3341	2.90797	0.0236657	4425.08	18.5169	23.7349	5.57214	22.4868	4.76237	0.671236	3.64683	0.475654	2.42202	0.401923	1.03562	0.139399	0.916966	0.139055	0.693169	0.194663	0.301178	0.378277	2.08682	0.108393	2.76909	0.884421	0.108879	1.65773
KZ-L2	gray bedded chert	0.08	3.13223	2.14437	18.2794	29.5826	25.7615	18.2403	6.80586	5.35767	14.7354	1.5732	0.037965	1188.17	7.23345	9.66681	2.43191	10.0909	2.25552	0.38554	1.83055	0.251308	1.29891	0.220489	0.545347	0.0716011	0.454717	0.0686504	0.35822	0.11021	0.19942	0.169352	3.49861	0.0926046	1.44805	0.70126	0.364797	2.74522
b.d.l. = below detection limit
a Normalized by Al concentration and compared with that of the Upper Continental Crust composition (Rudnick and Gao, 2014) as an enrichment factor.
Enrichment factor is defined as follows:
XEF = (Xsample/Alsample)/(AlUCC/AlUCC)

## Sheet: Table S2-4
Supplementary Table S2-4 (1). Major and trace element compositions of bedded chert and Mn ore samples from Otaniyama section, as measured by X-ray fluorescence (XRF)
Sample	Lithology	Height (m)	SiO2 (w%)	TiO2 (w%)	Al2O3 (w%)	Fe2O3b (w%)	MnO (w%)	MgO (w%)	CaO (w%)	Na2O (w%)	K2O (w%)	P2O5 (w%)	Total (w%)	V (ppm)	Ni (ppm)	Cu (ppm)	Zn (ppm)	VEF	NiEF	CuEF	ZnEF
OTc12	red bedded chert	3.94	93.989	0.076	2.386	1.072	0.17073	0.518	0.064	0.485	0.684	b.d.l.	99.4447	b.d.l.	40.5	3.8	32.1		5.5617	0.875943	3.09229
OTc11	red bedded chert	3.74	98.499	0.062	1.719	0.815	0.11103	0.279	0.034	0.198	0.573	b.d.l.	102.29	8.2	20.3	3.2	17.6	0.757333	3.86939	1.02385	2.35333
OTc10	red bedded chert	3.67	96.719	0.064	1.69	0.949	0.19847	0.378	0.042	0.236	0.526	b.d.l.	100.802	4.4	25.8	5	22.1	0.413347	5.00214	1.62722	3.00574
OTc9	red bedded chert	3.62	95.986	0.068	1.825	0.917	0.16332	0.366	0.046	0.219	0.678	b.d.l.	100.268	b.d.l.	23.7	3.5	22.5		4.25509	1.05479	2.83378
OTc8U	red bedded chert	3.58	96.207	0.061	1.74	0.977	0.16795	0.37	0.034	0.347	0.518	b.d.l.	100.422	4.9	43.6	3.6	23.3	0.447091	8.21032	1.13793	3.07789
OTc8L	red bedded chert	3.55	99.123	0.078	2.146	1.117	0.21981	0.407	0.054	0.475	0.728	b.d.l.	104.348	0	24.4	5.4	26.6	0	3.72549	1.38397	2.84904
OTc7	red bedded chert	3.5	96.192	0.053	1.732	0.927	0.21161	0.36	0.039	0.342	0.594	b.d.l.	100.451	8.6	31.1	7.3	23	0.788315	5.88349	2.31813	3.05229
OTc6	red bedded chert	3.46	98.334	0.022	1.004	0.429	0.10175	0.169	0.03	0.127	0.338	b.d.l.	100.555	b.d.l.	16.7	3.9	14.4		5.45011	2.13645	3.29666
OTc5	red bedded chert	3.44	93.599	0.092	2.527	1.32	0.38332	0.576	0.074	0.798	0.613	b.d.l.	99.9823	b.d.l.	38.2	6.2	34.7		4.95314	1.34943	3.15624
OTc4	red bedded chert	3.39	96.527	0.031	1.118	0.621	0.19784	0.176	0.035	0.209	0.346	b.d.l.	99.2608	b.d.l.	16.1	4.5	13		4.71853	2.21377	2.67268
OTc3	red bedded chert	3.32	93.324	0.052	1.817	0.923	0.23123	0.392	0.062	0.711	0.339	b.d.l.	97.8512	5.3	36.9	7.1	27.9	0.463095	6.65418	2.14915	3.52935
OTc2	red bedded chert	3.28	92.034	0.049	1.698	0.644	0.1987	0.406	0.049	0.529	0.452	b.d.l.	96.0597	11.4	33.1	6	28.4	1.0659	6.38724	1.94346	3.84438
OTc1	red bedded chert	3.18	92.409	0.051	1.506	0.689	0.16413	0.273	0.149	0.64	0.268	b.d.l.	96.1491	b.d.l.	23.5	12	17.1		5.11288	4.38247	2.60986
OT5U-3	manganese ore	3.16	70.725	0.042	0.837	0.226	14.501	0.769	0.87	0.679	0.057	0.045	88.751	b.d.l.	278	6.8	144.1		108.828	4.46834	39.5717
OT5U-1	manganese ore	3.13	6.732	0.104	0.516	0.232	80.614	0.388	0.302	0.032	0.041	0.075	89.036	b.d.l.	758	24.1	649.8		481.329	25.688	289.452
OT5L-2	manganese ore	3.07	71.415	0.194	4.435	2.578	7.226	2.107	0.655	3.734	0.266	0.09	92.7	b.d.l.	186	8.9	111.5		13.7418	1.10372	5.77866
OT3	massive chert	2.96	83.76	0.028	0.951	3.389	3.26949	0.132	0.173	0.2	0.525	b.d.l.	92.4275	1.4	54.3	184.1	47.7	0.23372	18.7086	106.472	11.5288
OT2	massive chert	2.66	88.441	0.025	0.807	3.904	1.05434	0.121	0.043	0.116	0.385	b.d.l.	94.8963	18.7	40.6	68.1	34.7	3.67889	16.4845	46.4126	9.8833
OT1	akashiro silica stone	2.55	93.977	0.009	0.509	2.553	0.29429	0.098	0.023	0.021	0.161	b.d.l.	97.6453	30.4	22.6	19.7	26	9.48211	14.5483	21.2868	11.7409
OT0	massive chert	2.37	94.791	0.024	0.975	0.258	0.25548	0.142	0.03	0.045	0.228	b.d.l.	96.7485	b.d.l.	7.2	11.7	16.6		2.41964	6.6	3.91336
OT-1	massive chert	1.2	96.87	0.041	1.279	0.37	0.01388	0.229	0.052	0.048	0.301	b.d.l.	99.2039	6.2	10.2	4.7	19.5	0.769609	2.61308	2.02111	3.50437
b.d.l. = below detection limit
a Total iron as Fe2O3
b Normalized by Al concentration and compared with that of the Upper Continental Crust composition (Rudnick and Gao, 2014) as an enrichment factor.
Enrichment factor is defined as follows:
XEF = (Xsample/Alsample)/(AlUCC/AlUCC)
Supplementary Table S2-4 (2). Trace element and REE compositions of bedded chert and Mn ore samples from Otaniyama section, as measured by inductively coupled plasma–quadrupole mass spectrometer (ICP–QMS).
Sample	Lithology	Height (m)	Sc (ppm)	V (ppm)	Co (ppm)	Ni (ppm)	Cu (ppm)	Zn (ppm)	Rb (ppm)	Sr (ppm)	Y (ppm)	Zr (ppm)	Nb (ppm)	Mo (ppm)	Ba (ppm)	La (ppm)	Ce (ppm)	Pr (ppm)	Nd (ppm)	Sm (ppm)	Eu (ppm)	Gd (ppm)	Tb (ppm)	Dy (ppm)	Ho (ppm)	Er (ppm)	Tm (ppm)	Yb (ppm)	Lu (ppm)	Hf (ppm)	Ta (ppm)	W (ppm)	Tl (ppm)	Pb (ppm)	Bi (ppm)	Th (ppm)	U (ppm)	VEFa	MoEFa	UEFa
OTc12	red bedded chert	3.94	2.76145	8.70077	9.80121	30.593	3.53253	10.9183	21.7029	49.2067	4.63048	11.0439	1.18055	b.d.l.	125.435	4.56053	11.2523	1.1713	4.65464	1.00541	0.223929	0.992665	0.153338	0.907399	0.171898	0.473252	0.0672084	0.424484	0.0623297	0.316704	0.0436179	0.439137	0.570483	4.5934	0.200579	1.17195	0.905802	0.578943		2.16531
OTc11	red bedded chert	3.74	2.78172	9.29283	6.38139	21.4085	1.78845	8.07064	19.2003	40.9109	3.37756	10.0297	1.22723	b.d.l.	146.352	3.55228	9.5065	0.866789	3.37799	0.710814	0.158583	0.688527	0.106332	0.651474	0.126847	0.368152	0.0519971	0.338643	0.050311	0.298007	0.0491913	0.480467	0.445549	4.72996	0.202023	1.0065	0.94495	0.858264		3.13538
OTc10	red bedded chert	3.67	2.11216	6.35643	7.39754	23.7565	2.09094	6.91297	15.725	32.7772	2.34743	6.8619	0.906527	0.0104377	127.874	2.62147	8.19368	0.627176	2.41124	0.516412	0.121979	0.498656	0.0752018	0.461925	0.0895485	0.245727	0.0352936	0.232476	0.0342148	0.207185	0.0434816	0.544826	0.374065	4.09821	0.170224	0.781571	0.689835	0.597139	0.0864659	2.32817
OTc9	red bedded chert	3.62	2.9139	8.47864	8.14132	22.4887	2.61547	8.78339	20.0481	47.0837	3.80185	9.94241	1.27269	b.d.l.	226.496	4.13314	11.2993	1.04356	4.11126	0.89561	0.200561	0.847823	0.129514	0.745089	0.140397	0.388725	0.0565009	0.364043	0.0542044	0.316329	0.0430547	0.636972	0.463973	6.534	0.215732	1.24027	0.90793	0.737585		2.83757
OTc8U	red bedded chert	3.58	2.65912	7.95727	13.3839	42.0327	1.58726	8.29774	16.5087	40.6558	3.20303	9.01171	1.09845	b.d.l.	139.266	3.21165	9.80345	0.748378	2.87611	0.616559	0.144934	0.596278	0.0957805	0.59033	0.115602	0.34327	0.0503471	0.331251	0.0514328	0.293108	0.0442279	0.69462	0.402929	5.2182	0.235315	0.895238	0.753028	0.726045		2.46842
OTc8L	red bedded chert	3.55	2.81697	9.18072	8.5973	22.5405	3.67423	8.8756	19.6425	61.7723	4.08852	10.8836	1.34287	0.0205299	255.215	4.42465	12.2712	1.10395	4.32041	0.926752	0.205756	0.882014	0.137974	0.814812	0.152837	0.430271	0.0623638	0.399672	0.0611875	0.332409	0.0727446	0.681099	0.488445	8.13633	0.205277	1.24883	1.06914	0.679198	0.133932	2.84158
OTc7	red bedded chert	3.5	1.91508	6.68726	8.78788	26.4143	4.21075	7.43541	15.5939	46.8926	2.45769	6.98636	0.933262	0.0137001	175.256	2.66565	8.51225	0.621985	2.34488	0.504874	0.120976	0.485563	0.0791373	0.480093	0.0905863	0.257343	0.036307	0.244092	0.0361257	0.203547	0.0454469	0.508869	0.426669	6.18514	0.21211	0.758512	1.01314	0.612984	0.11074	3.33639
OTc6	red bedded chert	3.46	1.39845	3.87765	4.00847	12.7201	2.01247	4.348	8.02084	36.1731	1.67843	4.55804	0.611927	b.d.l.	74.1108	1.64417	4.51118	0.405492	1.57086	0.346584	0.0790102	0.329369	0.0533312	0.329013	0.0632909	0.181751	0.0259575	0.166657	0.0252398	0.150742	0.0287005	0.33328	0.198721	3.30916	0.087231	0.559702	0.596428	0.613175		3.3883
OTc5	red bedded chert	3.44	3.05872	7.47267	10.4234	24.3612	2.94389	9.12602	17.8997	49.1938	4.25618	10.4837	1.29485	b.d.l.	152.555	4.60689	12.6589	1.18141	4.60431	1.00229	0.21999	0.957481	0.145357	0.861773	0.161155	0.515034	0.0631008	0.408501	0.0607754	0.330099	0.0649412	0.521059	0.505537	5.36213	0.222846	1.27044	0.967088	0.469482		2.18282
OTc4	red bedded chert	3.39	1.17934	3.17136	3.73589	13.0428	2.95754	3.23576	7.31281	33.9132	1.50153	3.84586	0.514033	b.d.l.	95.0467	1.55335	5.27132	0.366471	1.4336	0.314351	0.0737255	0.308705	0.048882	0.289889	0.0578572	0.164306	0.0236614	0.157079	0.0252444	0.134047	0.0306594	0.390186	0.180573	3.64151	0.116158	0.503219	0.64032	0.450353		3.26672
OTc3	red bedded chert	3.32	1.87535	6.11198	7.28587	25.7284	4.9662	6.37131	10.1959	42.8199	2.96331	6.42042	0.868405	0.0353549	127.408	3.32996	11.3557	0.839282	3.24991	0.694963	0.155923	0.67542	0.103837	0.598884	0.112498	0.300202	0.042189	0.268766	0.0395229	0.202174	0.0423856	0.593583	0.316188	4.71488	0.218706	0.80966	0.785317	0.534043	0.27241	2.46517
OTc2	red bedded chert	3.28	1.64007	5.76223	9.4471	26.6584	3.53971	8.24545	13.123	47.5626	2.09965	5.98704	0.761703	b.d.l.	171.891	2.45938	6.94311	0.663135	2.55244	0.530637	0.11093	0.478231	0.0740455	0.430702	0.0802422	0.230526	0.0321223	0.207905	0.0308376	0.181811	0.0392829	0.290641	0.403612	3.08709	0.149784	0.767565	0.806128	0.538768		2.70784
OTc1	red bedded chert	3.18	1.79072	6.13542	4.47749	17.1197	6.88863	5.20012	7.02183	38.9581	2.1844	6.35499	0.875197	0.0105134	187.091	2.61379	7.80669	0.647751	2.49143	0.508512	0.107809	0.458308	0.0738917	0.426706	0.0819996	0.229775	0.0324644	0.211813	0.0325729	0.193365	0.0456239	0.539706	0.203258	3.35355	0.140966	0.785569	0.743506	0.646797	0.0977338	2.8159
OT5U-3	manganese ore	3.16	0.705518	9.53001	96.3394	121.748	28.9252	51.0582	0.386929	84.6325	2.52514	2.13893	0.294434	b.d.l.	3797.4	1.95107	5.31275	0.416073	1.74965	0.391	b.d.l.	0.373495	0.0567063	0.357576	0.072238	0.266719	0.0428715	0.36539	0.0572082	0.0433338	0.0131306	1.95988	b.d.l.	9.96381	0.151373	0.199081	1.2386	1.80766		8.44039
OT5U-2	manganese ore	3.15	1.10212	11.9913	73.2322	135.657	b.d.l.	57.4246	0.190915	51.8824	2.95146	4.69655	0.527159	b.d.l.	1663.89	1.90973	5.81545	0.368258	1.47848	0.292109	0.0134034	0.285056	0.0472635	0.323669	0.0701358	0.246311	0.0370818	0.286006	0.0506409	0.142303	0.0293981	3.49745	b.d.l.	10.4799	0.189747	0.501201	1.06381
OT5U-1	manganese ore	3.13	3.32919	197.195	85.4603	805.035	b.d.l.	359.12	1.40058	32.3403	7.94028	9.65604	0.756256	3.77873	1124.22	5.11785	17.4993	0.837777	3.27929	0.634439	0.0987743	0.743668	0.119354	0.792506	0.181775	0.658802	0.113811	0.948085	0.182079	0.166021	0.030158	27.4794	0.00224839	6.04215	0.724104	0.360305	7.953	3.6895	102.524	87.91
OT5L-3	manganese ore	3.11	0.919621	16.7447	136.161	145.408	9.13858	28.3235	1.93174	16.0128	2.41233	3.38846	0.497097	b.d.l.	753.411	2.36169	13.2045	0.498435	1.8598	0.390275	0.0456059	0.297136	0.0489106	0.317842	0.078432	0.300885	0.048737	0.37327	0.057525	0.114888	0.0324481	3.91677	0.0205428	13.6266	0.162597	0.42645	0.910048
OT5L-2	manganese ore	3.07	3.20154	16.9841	83.9445	117.992	60.5887	33.083	2.14868	42.695	4.30281	10.2798	1.66161	b.d.l.	448.769	2.4299	4.76499	0.610505	2.44289	0.54235	0.101997	0.481957	0.0760456	0.56617	0.157857	0.55582	0.0817191	0.578043	0.0883206	0.367619	0.111687	1.084	0.0374253	17.1438	0.097375	1.44037	1.18057	7.05915		1.5183
OT5L-1P	manganese ore	3.04	0.970785	18.376	166.218	129.054	b.d.l.	38.3326	7.94887	57.6738	4.53767	3.25553	0.434996	b.d.l.	2077.21	5.75168	18.0704	1.06912	3.83969	0.671133	0.0801283	0.631348	0.0970513	0.753035	0.188027	0.587614	0.0880635	0.648788	0.0941041	0.0790965	0.0144787	9.09778	0.216295	21.1374	0.324603	0.243004	1.84272
OT5L-1R	manganese ore	3.03	22.1777	76.6075	243.821	324.865	13.6251	96.8694	7.28014	204.577	18.5545	72.3191	11.5849	b.d.l.	301.17	13.3306	34.348	3.71971	14.8595	3.07517	0.644003	2.91118	0.458732	3.64846	0.898856	2.72009	0.394459	2.65297	0.416237	2.33413	0.727204	9.3494	0.205826	38.4241	0.634524	10.4399	4.47138
OT5L-1RG	manganese ore	3.02	7.60705	31.0132	192.334	197.025	13.1221	147.895	3.04054	93.9942	9.75132	23.7137	3.53908	b.d.l.	127.305	5.54281	13.9409	1.37583	5.2794	1.19686	0.267113	1.21941	0.217453	1.80487	0.466082	1.41923	0.20894	1.45245	0.20619	0.793964	0.23818	3.1566	0.0593999	23.161	0.293198	3.28608	2.13604
OT3	massive chert	2.96	0.779227	23.2585	54.9773	54.2902	227.877	20.1863	9.82577	40.7364	1.44802	2.94468	0.47754	0.133222	448.971	1.68989	4.74047	0.402859	1.60714	0.347996	0.0662168	0.326001	0.0470558	0.265133	0.0477197	0.139174	0.0198886	0.14101	0.0218656	0.0804253	0.0224169	5.01795	0.326889	27.6744	0.500054	0.287524	1.23871	2.79541	1.96121	7.42924
OT2	massive chert	2.66	0.871124	36.755	34.6629	40.5658	66.6213	17.2803	14.6349	16.3253	0.763836	2.8741	0.409386	0.0940071	194.281	0.963166	1.91187	0.180604	0.698921	0.14048	0.0263292	0.128602	0.0210564	0.130953	0.0276279	0.0815974	0.0129196	0.0946822	0.014785	0.0841628	0.02595	3.45481	0.448329	15.7541	0.332249	0.337687	1.16105	3.34131		8.20603
OT1	akashiro silica stone	2.55	0.420742	50.0845	4.18097	21.7823	19.3074	11.2248	10.8433	14.042	0.442072	1.634	0.181733	b.d.l.	154.449	0.408589	0.620558	0.0884619	0.355778	0.0731208	0.0138192	0.079843	0.0129772	0.0804019	0.0166336	0.0485415	0.00692289	0.0498312	0.00708658	0.0360326	0.0098004	1.94776	0.429568	4.25299	0.0992634	0.123803	0.868973	5.73169		9.73745
OT0	massive chert	2.37	1.21162	4.14697	0.657291	4.9518	6.90861	6.4492	6.92073	10.6031	1.54443	4.71009	0.466347	b.d.l.	72.5852	2.05702	5.90911	0.512273	2.04437	0.443965	0.0848952	0.371176	0.0538914	0.300262	0.0561212	0.160445	0.0225766	0.154245	0.022678	0.139011	0.0242168	0.121249	0.150847	1.0107	0.17084	0.556881	0.918201	12.4743		5.37143
OT-1	massive chert	1.2	1.86909	6.09711	1.10016	7.6714	2.73148	8.1916	9.23287	13.9686	3.64366	7.44077	0.778113	b.d.l.	70.9141	2.37964	9.00207	0.659647	2.72275	0.620157	0.130721	0.631421	0.0965353	0.610235	0.120818	0.359183	0.0532246	0.338606	0.0495402	0.220174	0.0310695	0.162051	0.178943	0.31407	0.0552083	0.829087	0.848878	3.84968		3.78557
OT-2	massive chert	0.8	2.11648	5.74288	1.01603	8.83457	3.93508	7.99201	12.2271	22.7258	4.55581	7.62277	0.80769	b.d.l.	114.723	3.80862	12.3013	1.02371	4.24673	0.955782	0.212262	0.909848	0.136101	0.807486	0.157653	0.441962	0.0614089	0.394696	0.0634595	0.237691	0.037772	0.207787	0.299605	0.516243	0.0663712	0.890317	1.76381
b.d.l. = below detection limit
a Normalized by Al concentration and compared with that of the Upper Continental Crust composition (Rudnick and Gao, 2014) as an enrichment factor.
Enrichment factor is defined as follows:
XEF = (Xsample/Alsample)/(AlUCC/AlUCC)
